# Supplementary material for: Geometric morphometric analysis of intratrackway variability: a case study on theropod and ornithopod dinosaur trackways from Münchehagen (Lower Cretaceous, Germany)
Source: PeerJ. 2016 Jun 8;4:e2059. doi: 10.7717/peerj.2059 (PMC4906676; doi:10.7717/peerj.2059)
Supplement: Table S1 [file peerj-04-2059-s002.ods]

## Sheet: Sheet1
	Abbreviations:
	db = measured based on reference points at the base of digit impression III (see article text for details)
	dt = measured based on reference points at the tip of digit impression III (see article text for details)
	PA = Pace angulation
	FR = Footprint rotation
Trackway T3	Footprint Nr.	left/right	Pace (db) [cm]	Pace (dt) [cm]	Stride (db) [cm]	Stride (dt) [cm]	PA (db) [°]	PA (dt) [°]	FR (db) [°]	FR (dt) [°]
	T3/23	right
	T3/24	left
	T3/25	right
	T3/26	left
	T3/27	right
	T3/28	left	115.31	115.15	229.48	229.37
	T3/29	right	115.23	115.1	206.16	207.12	169.01	169.94	-0.61	-0.53
	T3/30	left	108.57	112.18	212.93	214.64	134.18	131.37	14.72	17.01
	T3/31	right	109.34	109.37			155.45	151.32	-6.89	-8.18
	T3/32	left			225.93	225.97
	T3/33	right
	T3/34	left	112.65	112.27	223.45	223.61
	T3/35	right	113.02	112.9	227.21	227.85	163.91	166.5	-4.67	-3.68
	T3/36	left	118.24	118.99	228.83	228.23	158.52	158.55	4.54	5.13
	T3/37	right	113.43	113.1	229.43	228.9	162.05	159.06	-3.15	-2.2
	T3/38	left	119.03	120.39	231.5	233.74	161.47	157.24	16.26	16.15
	T3/39	right	112.46	113.36	228.87	205.83	179.91	179.07	-14.82	-17.17
	T3/40	left	116.86	93.08	231.7	231.2	172.79	171.15	4.81	7.77
	T3/41	right	115.08	139.4	234.45	258.48	174.81	167.71	-1.95	10.18
	T3/42	left	120.57	122.34	240.45	241.33	168.41	161.87	15.86	15.26
	T3/43	right	121.13	121.43	239.11	239.48	168.32	163.79	6.33	4.85
	T3/44	left	118.04	118.07	220.96	221.85	177.35	178.64	-6.07	-7.46
	T3/45	right	107.52	108.29	232.15	232.37	156.8	157.07	3.78	5.84
	T3/46	left	126.38	126.23	237.88	237.89	165.96	164.45	1.33	0.29
	T3/47	right	113.63	113.76			164.7	164.83	-2.8	-2.49
	T3/48	left
AVERAGE			115.361	115.856	228.264	228.698	164.603	162.660	1.667	2.548
STANDARD DEVIATION			4.758	9.212	8.820	12.650	10.775	11.248	8.701	9.555
COEFFICIENT OF VARIATION			4.125	7.952	3.864	5.531
Trackway T2	Footprint Nr.	left/right	Pace (db) [cm]	Pace (dt) [cm]	Stride (db) [cm]	Stride (dt) [cm]	PA (db) [°]	PA (dt) [°]	FR (db) [°]	FR (dt) [°]
	T2/1	right	101.7	102.66	210.35	209.73
	T2/2	left	109.02	107.33	210.97	208.91	186.8	185.65	10.41	8.89
	T2/3	right	101.99	101.77	202.59	201.91	182.26	184.94	-9.22	-5.23
	T2/4	left	100.77	100.56	200.67	200.26	184.71	187.36	3.86	-1.09
	T2/5	right	101.27	101.84	206.77	208.29	193.36	196.66	-8.47	-10.86
	T2/6	left	105.66	106.82	213.31	211.79	184.52	186.79	0.74	3.62
	T2/7	right	108.11	105.4	209.48	208.27	172.48	172.68	5.28	6.54
	T2/8	left	101.38	102.91	210.7	211.88	181.12	182.15	-8.96	-6.33
	T2/9	right	109.36	108.97	210.65	210.23	177.73	179.5	7.53	2.63
	T2/10	left	101.74	101.48	203.16	202.87	172.51	174.63	0.47	1.11
	T2/11	right	101.59	101.73	206.43	206.05	184.73	186.67	-5.32	-4.5
	T2/12	left	105.8	105.6	209.39	208.84	191.03	192.72	3.18	3.28
	T2/13	right	103.99	103.86	212.69	212.16	187.09	188.76	1.62	-1.23
	T2/14	left	108.74	108.38	210.94	211.23	182.28	183.11	4.49	5.76
	T2/15	right	102.23	102.91	204.11	203.21	177.84	177.18	-0.42	2.19
	T2/16	left	102.29	100.6			187.29	186.28	1.37	1.43
	T2/17	right			208.14	210.27
	T2/18	left
	T2/19	right	104.46	103.15	206.8	204.64
	T2/20	left	102.41	101.64	209.34	208.74	176.84	175.52	4.63	8
	T2/21	right	107.03	107.35	209.6	200.74	176.5	174.4	7.16	5.69
	T2/22	left	102.92	93.79	202.43	202.05	186.57	187.26	-5.79	-4.74
	T2/23	right	100.1	108.99			188.76	189.77	-5.1	-1.93
	T2/24	left
AVERAGE			103.931	103.702	207.926	207.104	182.864	183.791	0.393	0.696
STANDARD DEVIATION			2.988	3.612	3.655	4.012	5.940	6.617	5.954	5.352
COEFFICIENT OF VARIATION			2.875	3.483	1.758	1.937
Trackway I1	Footprint Nr.	left/right	Pace (db) [cm]	Pace (dt) [cm]	Stride (db) [cm]	Stride (dt) [cm]	PA (db) [°]	PA (dt) [°]	FR (db) [°]	FR (dt) [°]
	I1/17	right
	I1/18	left
	I1/19	right
	I1/20	left
	I1/21	right
	I1/22	left
	I1/23	right	74.25	75.49	141.56	141.42
	I1/24	left	67.49	66.01	133.54	133.39	174.18	176.05	2.49	-4.2
	I1/25	right	67.56	67.65	132.86	132.99	162.88	172.64	-17.75	-17.89
	I1/26	left	65.3	65.66	133.26	134.19	179.6	187.97	-12.97	-12.13
	I1/27	right	69.31	69.38	125	125.19	163.8	167.09	6.9	8.33
	I1/28	left	55.88	55.81	117.01	118.3	173.7	179.55	-11.34	-14.5
	I1/29	right	66.12	65.12	132.31	132.53	147.02	155.96	0.9	2.74
	I1/30	left	66.7	67.41	135.6	136.7	170.05	179.11	-21.43	-23.45
	I1/31	right	69.22	69.31	133.85	134.14	172.17	182.15	-10.55	-8.79
	I1/32	left	65.38	65.06			167.8	173.2	-1.37	-0.82
	I1/33	right			133.02	132.78
	I1/34	left
	I1/35	right	63.55	62.93	127.62	127.08
	I1/36	left	65.04	64.25	128.56	127.81	165.89	175.36	-9.62	-11.52
	I1/37	right	63.53	64.86	118.97	120.43	179.14	196.27	-24.65	-26.91
	I1/38	left	55.77	56.12	121.29	120.96	171.46	190.89	-17.67	-16.18
	I1/39	right	67.65	64.96	132.28	132.15	158.58	174.8	-7.54	-7.8
	I1/40	left	66.66	67.36	135.3	135.61	160.07	174.15	-26.65	-25.94
	I1/41	right	70.56	68.5	138.17	137.73	160.81	173.05	-3.6	-3.38
	I1/42	left	68.78	69.23	133.73	134.46	165.13	179.55	-25.52	-27.06
	I1/43	right	65.94	65.28	127.59	129.22	166.12	183.19	-16.43	-16.01
	I1/44	left	65.82	65.44	134.84	134.68	151.09	162.64	-12.37	-10.13
	I1/45	right	70.07	69.53	139.27	138.86	165.66	172.53	-9.07	-9.28
	I1/46	left	69.25	69.44	135.04	134.93	176.78	184.64	-12.77	-13.1
	I1/47	right	65.87	65.65	130.27	130.41	176	185.41	-6.75	-7.06
	I1/48	left	64.89	64.76	127.79	127.88	170.09	179.62	-12.5	-12.28
	I1/49	right	64.75	63.77	131.81	132.01	160.57	168.41	-1.68	-1.22
	I1/50	left	67.76	68.3	132.92	133.74	168.17	176.43	-17.07	-17.79
	I1/51	right	66.43	65.74	127.94	128.02	164.25	172.23	-2.97	-2.01
	I1/52	left	63.71	63.29			158.91	165.63	-18.16	-8.74
	I1/53	right
AVERAGE			66.187	65.940	131.163	131.393	166.535	176.482	-11.159	-11.043
STANDARD DEVIATION			3.775	3.840	5.763	5.569	7.999	8.842	8.827	9.035
COEFFICIENT OF VARIATION			5.703	5.824	4.394	4.239
